# Supplementary material for: Genome-wide analysis yields new loci associating with aortic valve stenosis
Source: Nat Commun. 2018 Mar 7;9:987. doi: 10.1038/s41467-018-03252-6 (PMC5840367; doi:10.1038/s41467-018-03252-6)
Supplement: Supplementary file 4 — Supplementary Data 1 [file 41467_2018_3252_MOESM4_ESM.xlsx]

## Sheet: Sheet1
Supplementary Data 1. Replication of variants with suggestive association with aortic stenosis in Iceland
			rs1051309 [A/G], EAF=3.28%			rs11783478 [T/C], EAF=48.2%			rs11250135 [T/G], EAF=34.9%			rs1582227 [C/T], EAF=31.3%			rs10406522 [C/T], EAF=21.3%
	chr:position		chr5:140526259			chr8:10608238			chr8:11420637			chr10:42946281			chr19:11230959
	Cases/controls		OR (95% CI)	P		OR (95% CI)	P		OR (95% CI)	P		OR (95% CI)	P		OR (95% CI)	P
Iceland	2,457/349,342		1.42 (1.22,1.65)	9.3448e-06		0.84 (0.79, 0.90)	2.245e-07		1.19 (1.11,1.27)	6.6994e-07		0.83 (0.77, 0.89)	4.3537e-07		1.23 (1.14,1.33)	2.0779e-07
MCDS	470/15,162		0.94 (0.62,1.42)	0.776		.	.		1.12 (0.98,1.29)	0.094		0.93 (0.81,1.07)	0.327		1.20 (1.02,1.41)	0.028
UK Biobank	1,844/406,814		1.22 (1.00, 1.50)	0.0538		0.99 (0.93,1.05)	0.663		1.07 (1.00, 1.14)	0.063		1.03 (0.96, 1.10)	0.423		1.11 (1.02, 1.21)	0.0152
USA, Michigan	251/2,510		1.03 (0.56, 1.88)	0.926		1.01 (0.83, 1.23)	0.92		0.91 (0.75, 1.11)	0.364		0.92 (0.76, 1.12)	0.43		1.15 (0.91, 1.45)	0.239
USA, Boston	421/1,634		.	.		.	.			.			.		0.95 (0.83, 1.09)	0.48
Sweden, Stockholm	318/1,376		.	.		0.87 (0.69, 1.10)	0.24		0.93 (0.41, 2.12)	0.861		0.93 (0.84, 1.03)	0.15		0.81 (0.64, 1.02)	0.077
Norway, HUNT	1,546/24,235		1.04 (0.83, 1.31)	0.74373		0.98 (0.91, 1.06)	0.62704		1.03 (0.95, 1.11)	0.477		1.07 (0.99, 1.15)	0.11117		1.07 (0.98, 1.17)	0.11807
Combined			1.24 (1.12, 1.37)	5e-05		0.93 (0.90, 0.97)	0.00025		1.09 (1.05, 1.13)	6.9e-06		0.96 (0.92, 0.99)	0.019		1.11 (1.07, 1.16)	4.4e-07
				Phet=0.12			Phet=0.0043			Phet=0.033			Phet=5.9e-05			Phet=0.0031
OR, odds ratio. CI, confidence interval. EA, effect allele. EAF, effect allele frequency (in Iceland). Chromosome (chr) and position is based on NCBI human reference sequence build 38.
