# Supplementary material for: Genome-wide analysis yields new loci associating with aortic valve stenosis
Source: Nat Commun. 2018 Mar 7;9:987. doi: 10.1038/s41467-018-03252-6 (PMC5840367; doi:10.1038/s41467-018-03252-6)
Supplement: Supplementary file 5 — Supplementary Data 2 [file 41467_2018_3252_MOESM5_ESM.xlsx]

## Sheet: Sheet1
Supplementary Data 2. Association of aortic stenosis variants with other cardiovascular phenotypes
			PALMD intergenic rs7543130[A]			TEX41 intronic rs1830321[T]			LPA intronic rs10455872[G]			MYH6 missense rs387906656[A]
Phenotype (cc)	N (case/controls)		OR (95% CI)	P		OR (95% CI)	P		OR (95% CI)	P		OR (95% CI)	P
Surgical procedure for aortic stenosis	796/278,147		1.26(1.13,1.41)	3.4809e-05		1.23(1.10,1.37)	0.00024835		1.12(1.06,1.19)	0.00013867		1.84(0.90,3.77)	0.095615
AS without CAD vs controls without CAD	772/321,818		1.23(1.10,1.37)	0.0003008		1.27(1.14,1.42)	3.2015e-05		1.56(1.26,1.93)	3.5807e-05		2.98(1.54,5.76)	0.001218
AS with CAD vs controls with CAD	1,713/30,094		1.22(1.13,1.32)	4.1473e-07		1.15(1.06,1.24)	0.00049693		1.19(1.02,1.37)	0.024614		2.35(1.45,3.81)	0.00054108
Atrial septal defect	708/353,019		1.23(1.07,1.42)	0.0038898		1.22(1.06,1.41)	0.0058748		1.15(0.87,1.52)	0.318		3.17(1.47,6.81)	0.003195
Ventricular septal defect	902/357,428		1.23(1.07,1.42)	0.0048042		1.04(0.90,1.21)	0.59154		1.14(0.84,1.53)	0.399		4.4(2.14,9.07)	5.7374e-05
Coarctation of aorta	119/355,128		0.73(0.50,1.06)	0.098048		1.17(0.82,1.67)	0.39555		1.57(0.82,3.02)	0.173		35.98(15.94,81.21)	6.2814e-18
Sick sinus syndrome	3,310/346,082		0.99(0.90,1.09)	0.838		1.06(1.00,1.12)	0.060539		1.03(0.91,1.15)	0.65159		8.68(6.76,11.16)	6.2089e-64
Atrial fibrillation or flutter	13,471/374,939		1.03(1.00,1.06)	0.05387		1.04(1.01,1.08)	0.023356		1.06(0.99,1.14)	0.077		2.43(1.94,3.04)	1.0698e-14
Atrioventricular block second and third degree	1,303/361,919		1.06(0.99,1.14)	0.11955		1.04(0.96,1.14)	0.35361		1.16(0.98,1.38)	0.082		2.05(1.19,3.52)	0.0092422
Thoracic aortic aneurysm (TAA)	500/337,666		1.1(0.96,1.27)	0.185		0.99(0.86,1.14)	0.87778		1.25(0.95,1.64)	0.111		1.26(0.44,3.66)	0.667
Sweden-Stockholm	130/1,323		1(1.00,1.00)	0.98
USA-Michigan	809/4,045		1.11(1.00,1.24)	0.06
USA_Houston	765/ 864		1.17(0.77,1.78)	0.464
Combined	2,204/343,898		1.11(1.02,1.21)	0.019
Coronary artery disease (CAD)	37,782/318,845		1(0.97,1.02)	0.73623		1.05(1.03,1.08)	9.303e-05		1.28(1.21,1.34)	2.3731e-22		1.21(0.99,1.48)	0.05643
Heart failure	10,480/353,508		1.02(0.99,1.05)	0.22414		1.04(1.00,1.07)	0.046034		1.16(1.08,1.24)	3.1861e-05		1.79(1.40,2.27)	2.3388e-06
Peripheral artery disease (PAD)	3,738/292,291		0.98(0.94,1.03)	0.38985		1.08(1.02,1.14)	0.008001		1.35(1.22,1.50)	1.6779e-08		1.05(0.69,1.62)	0.81007
Ischemic stroke	8,948/369,624		1.01(0.98,1.05)	0.45842		1(0.97,1.03)	0.95171		1.05(0.97,1.12)	0.21843		1.48(1.14,1.92)	0.0028628
Phenotype (qtl)	N		β (95% CI)
Aortic root diameter excluding BAV	19248		0.062(0.04,0.08)	4.38e-08
Shown are associations with several cardiovascular phenotypes in the deCODE genetics phenotype database (Icelandic samples). Results for replication samples and joint analysis for the association between rs7543130-A and thoracic aortic aneurysm (TAA) is also provided. OR,odds ratio. Cc, case-control. Qtl, quantitative trait. The effect allele is shown in brackets [effect allele]. OR, allelic odds…
