# Supplementary material for: Genome-wide analysis yields new loci associating with aortic valve stenosis
Source: Nat Commun. 2018 Mar 7;9:987. doi: 10.1038/s41467-018-03252-6 (PMC5840367; doi:10.1038/s41467-018-03252-6)
Supplement: Supplementary file 6 — Supplementary Data 3 [file 41467_2018_3252_MOESM6_ESM.xlsx]

## Sheet: Sheet1
Supplementary Data 3. Association of aortic stenosis variants with traditional cardiovascular risk factors
		PALMD intergenic rs7543130-A			TEX41 intergenic rs1830321-T			MYH6 missense rs387906656-A			LPA intronic rs10455872-G
Phenotype	N (Case/controls)	OR (95% CI)	P		OR (95% CI)	P		OR (95% CI)	P		OR (95% CI)	P
Hypertension	54,974/324,803	0.99(0.93,1.05)	0.73767		0.99(0.97,1.01)	0.29574		1.07(0.90,1.27)	0.44459		1.02(0.96,1.08)	0.499
Type 2 diabetes	11,448/278,376	1.01(0.98,1.05)	0.57347		0.98(0.94,1.02)	0.37228		0.98(0.73,1.32)	0.89393		0.99(0.90,1.09)	0.83528
Quantitative traits	N	β (95% CI)	P		β (95% CI)	P		β (95% CI)	P		β (95% CI)	P
Body mass index	72747	-0.01(-0.02,0.01)	0.43471		0(-0.01,0.02)	0.68544		0.01(-0.09,0.11)	0.83115		-0.02(-0.05,0.00)	0.089271
Non-HDL cholesterol	136326	0(-0.01,0.01)	0.51628		0.01(-0.00,0.02)	0.25615		-0.06(-0.15,0.02)	0.15834		0.08(0.06,0.11)	6.9135e-15
Diastolic blood pressure	125647	0(0.00,0.00)	0.95668		-0.01(-0.02,-0.00)	0.015177		-0.17(-0.25,-0.08)	9.1657e-05		-0.01(-0.03,0.01)	0.39746
Systolic blood pressure	125647	0(-0.01,0.02)	0.5139		-0.01(-0.03,-0.00)	0.013351		0.01(-0.08,0.09)	0.88801		0(0.00,0.00)	0.9674
OR,odds ratio. For quantitative traits the effect (β) is given in standard deviation units.
