# Supplementary material for: Genome-wide analysis yields new loci associating with aortic valve stenosis
Source: Nat Commun. 2018 Mar 7;9:987. doi: 10.1038/s41467-018-03252-6 (PMC5840367; doi:10.1038/s41467-018-03252-6)
Supplement: Supplementary file 7 — Supplementary Data 4 [file 41467_2018_3252_MOESM7_ESM.xlsx]

## Sheet: Sheet1
Supplementary Data 4. The effect of established coronary artery disease (CAD) variants on CAD and aortic valve stenosis (AS)
								Coronary Artery Disease meta-analysis					Aortic Valve Stenosis meta-analysis					CAD-genetic risk score variants
Locus	coding effect	Chr.	PosB37	PosB38	rs-name	EA/other allele		OR (95% CI)	P	Phet	Ihet		OR (95% CI)	P	Phet	Ihet		GRS-all	GRS-lip	GRS-non-lip	Allele(OR)	PMID
1p32	intergenic	1	55496039	55030366	rs11206510	C/T		0.96(0.94,0.98)	4.6e-05	0.84	0		0.9(0.85,0.96)	0.00127	0.46	0		*	*	-	T(1.08)	26343387
PPAP2B	intronic	1	56962821	56497149	rs17114036	G/A		0.89(0.87,0.91)	4.1e-17	0.9	0		0.98(0.90,1.06)	0.598	0.63	0		*	-	*	A(1.13)	26343387
CELSR2,PSRC1	downstream gene	1	109818530	109275908	rs646776	T/C		1.11(1.09,1.13)	1.64e-27	0.019	81.7		1.11(1.05,1.18)	0.000339	0.82	0		*	*	-	T(1.11)	26343387
IL6R	intronic	1	154422067	154449591	rs4845625	C/T		0.96(0.95,0.98)	4.98e-06	0.36	0		0.93(0.89,0.98)	0.00522	0.081	67.1		*	-	*	T(1.05)	26343387
ATP1B1	intronic	1	169094459	169125221	rs1892094	T/C		0.97(0.95,0.98)	4.04e-05	0.35	0		0.96(0.92,1.00)	0.0782	0.39	0		*	-	*	T(0.96)	28530674
ENSG00000260088.1	intergenic	1	200646073	200676945	rs6700559	T/C		0.98(0.97,1.00)	0.00971	0.98	0		0.98(0.93,1.03)	0.376	0.17	47.3		*	-	*	T(0.96)	28530674
LMOD1	intronic	1	201872264	201903136	rs2820315	T/C		1.03(1.01,1.04)	0.000871	0.29	11.1		1.02(0.97,1.07)	0.425	0.045	75.2		*	-	*	T(1.05)	28530674
TAF1A	intronic	1	222762709	222589367	rs17464857	G/T		0.95(0.93,0.97)	7.99e-07	0.28	15.2		0.97(0.91,1.03)	0.318	0.83	0		*	-	*	T(1.06)	26343387
MIA3	intronic	1	222823529	222650187	rs17465637	C/A		1.07(1.05,1.09)	8.93e-16	0.53	0		0.99(0.94,1.04)	0.588	0.76	0		*	-	*	C(1.08)	26343387
LINC00954	intergenic	2	19942473	19742712	rs16986953	A/G		1.1(1.06,1.13)	1.39e-09	0.44	0		0.99(0.90,1.08)	0.769	0.76	0		*	-	*	A(1.09)	26343387
2p24.1	intergenic	2	21286057	21063185	rs515135	C/T		1.05(1.03,1.07)	8.37e-07	0.11	60.1		1.04(0.97,1.10)	0.278	0.71	0		*	*	-	C(1.07)	26343387
ABCG8	intronic	2	44073881	43846742	rs6544713	C/T		0.95(0.93,0.96)	1.65e-11	0.86	0		0.95(0.91,1.00)	0.0551	0.2	40.3		*	*	-	T(1.05)	26343387
VAMP5	upstream gene	2	85809989	85582866	rs1561198	T/C		1.05(1.04,1.07)	8.18e-12	0.3	6.7		1.02(0.97,1.07)	0.483	0.15	50.8		*	-	*	T(1.06)	26343387
TEX41	intergenic	2	145801461	145043894	rs2252641	C/T		1.04(1.03,1.06)	1.97e-07	0.75	0		1.16(1.11,1.22)	1.74e-10	0.53	0		-	-	-	-	26343387
WDR12	intronic	2	203745885	202881162	rs6725887	C/T		1.1(1.08,1.13)	4.23e-18	0.21	35.5		1.02(0.95,1.09)	0.655	0.77	0		*	-	*	C(1.14)	26343387
TNS1	missense (Trp1197Arg)	2	218683154	217818431	rs2571445	G/A		0.96(0.95,0.98)	6.41e-06	0.95	0		1(0.95,1.06)	0.851	0.12	59.5		*	-	*	A(1.04)	28530674
MRAS	3 prime UTR	3	138122122	138403280	rs9818870	T/C		1.06(1.04,1.08)	2.17e-08	0.58	0		1(0.94,1.08)	0.911	0.22	32.6		*	-	*	T(1.07)	26343387
4q31	intergenic	4	148393664	147472512	rs1878406	T/C		1.09(1.07,1.11)	5.07e-15	0.9	0		1.04(0.98,1.11)	0.202	0.61	0		*	-	*	T(1.06)	26343387
GUCY1A3	intronic	4	156635309	155714157	rs7692387	A/G		0.95(0.93,0.97)	8.28e-08	0.1	62.3		0.98(0.92,1.04)	0.463	0.084	66.5		*	-	*	G(1.07)	26343387
SLC22A4	intronic	5	131667353	132331660	rs273909	G/A		1.04(1.02,1.06)	0.000854	0.91	0		1.04(0.97,1.11)	0.25	0.026	79.9		*	-	*	G(1.06)	26343387
ARHGAP26	intronic	5	142516897	143137332	rs246600	T/C		1.04(1.03,1.06)	2.06e-08	0.3	8.7		1.01(0.96,1.06)	0.61	0.75	0		*	-	*	T(1.05)	28530674
ADTRP	intronic	6	11774583	11774350	rs6903956	G/A		1(0.99,1.02)	0.492	0.88	0		0.97(0.92,1.02)	0.185	0.69	0		*	-	*	A(1)	26343387
PHACTR1	intronic	6	12903957	12903725	rs9349379	G/A		1.11(1.09,1.12)	3.34e-40	0.093	64.6		0.94(0.90,0.99)	0.0178	0.00017	92.9		*	-	*	G(1.14)	26343387 and 28752427
ANKS1A	intronic	6	35034800	35067023	rs17609940	C/G		0.97(0.96,0.99)	0.00183	0.19	42.5		0.99(0.94,1.04)	0.7	0.68	0		*	-	*	G(1.03)	26343387
KCNK5	intronic	6	39174922	39207146	rs10947789	C/T		0.97(0.96,0.99)	0.00227	0.96	0		1.03(0.97,1.08)	0.341	0.18	45.3		*	-	*	T(1.05)	26343387
TCF21	3 prime UTR	6	134214525	133893387	rs12190287	G/C		0.95(0.93,0.96)	1.78e-11	0.16	50.1		1.05(1.00,1.10)	0.0599	0.25	22.8		*	-	*	C(1.06)	26343387
LPA	missense (Ile1891Met)	6	160961137	160540105	rs3798220	C/T		1.43(1.36,1.51)	3.54e-42	0.012	84.2		1.55(1.33,1.81)	2.13e-08	0.4	0		*	*	-	C(1.42)	26343387
LPA	intronic	6	161010118	160589086	rs10455872	G/A		1.32(1.29,1.36)	1.24e-89	0.092	64.8		1.48(1.36,1.60)	9.16e-21	0.26	20.8		-	-	-	-	26343387
PLG	intronic	6	161143608	160722576	rs4252120	C/T		0.96(0.94,0.97)	8.4e-08	0.0025	89.1		0.96(0.91,1.01)	0.0986	0.052	73.4		*	*	-	T(1.03)	26343387
HDAC9	3 prime UTR	7	19036775	18997152	rs2023938	C/T		1.07(1.04,1.10)	5.13e-08	0.61	0		1.05(0.97,1.13)	0.237	0.036	77.1		*	-	*	C(1.06)	26343387
BCAP29	intronic	7	107244545	107604100	rs10953541	T/C		0.98(0.96,1.00)	0.0311	0.37	0		0.98(0.93,1.03)	0.394	0.77	0		*	-	*	C(1.05)	26343387
ZC3HC1	missense (Arg342His)	7	129663496	130023656	rs11556924	T/C		0.96(0.95,0.98)	5.13e-06	0.72	0		0.96(0.92,1.01)	0.156	0.45	0		*	-	*	C(1.08)	26343387
PARP12	intronic	7	139757136	140057336	rs10237377	T/G		0.98(0.97,1.00)	0.0156	0.032	78.2		1(0.94,1.07)	0.976	0.9	0		*	-	*	T(0.95)	28530674
NOS3	upstream gene	7	150690176	150993088	rs3918226	T/C		1.12(1.09,1.15)	1.89e-16	0.58	0		1.01(0.93,1.10)	0.747	0.091	65		*	-	*	T(1.14)	26343387
LPL	intronic	8	19813180	19955669	rs264	A/G		0.95(0.93,0.97)	3e-07	0.92	0		0.95(0.89,1.02)	0.158	0.98	0		*	-	*	G(1.06)	26343387
ENSG00000253111.1	intergenic	8	126490972	125478730	rs2954029	T/A		0.95(0.93,0.96)	9.36e-13	0.73	0		0.93(0.88,0.97)	0.000943	0.43	0		*	*	-	A(1.04)	26343387
CDKN2B	3 prime UTR	9	22003223	22003224	rs3217992	T/C		1.14(1.12,1.16)	8.09e-62	0.48	0		1.05(1.00,1.10)	0.066	0.72	0		*	-	*	T(1.14)	26343387
CDKN2B	intergenic	9	22098574	22098575	rs4977574	G/A		1.19(1.17,1.21)	3.98e-113	0.22	33.2		1.06(1.01,1.11)	0.0155	0.61	0		*	-	*	G(1.21)	26343387
ABO	upstream gene	9	136154168	133278724	rs579459	C/T		1.04(1.02,1.06)	5.7e-05	0.46	0		1.02(0.96,1.09)	0.426	0.16	48.1		*	*	-	C(1.08)	26343387
KIAA1462	intronic	10	30335122	30046193	rs2505083	C/T		1.05(1.03,1.06)	1.46e-09	0.63	0		1.02(0.98,1.08)	0.332	0.44	0		*	-	*	C(1.06)	26343387
chr10q11	intergenic	10	44539913	44044465	rs2047009	G/T		1.04(1.02,1.05)	3.85e-06	0.29	12.2		0.96(0.92,1.01)	0.101	0.54	0		*	-	*	G(1.06)	26343387
10q11	intergenic	10	44753867	44258419	rs501120	C/T		0.96(0.94,0.98)	0.000242	0.014	83.5		1.06(0.99,1.14)	0.0939	0.65	0		*	-	*	T(1.08)	26343387
LIPA	intronic	10	90989109	89229352	rs11203042	C/T		0.97(0.95,0.98)	1.18e-05	0.057	72.4		1(1.00,1.00)	0.984	0.15	52.3		*	-	*	T(1.04)	26343387
LIPA	intronic	10	91002927	89243170	rs1412444	T/C		1.04(1.03,1.06)	2.44e-07	0.84	0		1.05(1.00,1.10)	0.0633	0.72	0		*	-	*	T(1.07)	26343387
CNNM2	intronic	10	104719096	102959339	rs12413409	A/G		0.92(0.89,0.95)	5.52e-09	0.11	60.7		0.92(0.84,1.01)	0.0676	0.42	0		*	-	*	G(1.08)	26343387
PCNXL3	intronic	11	65391317	65623846	rs12801636	A/G		0.97(0.95,0.99)	0.000291	0.58	0		0.94(0.89,1.00)	0.0455	0.65	0		*	-	*	A(0.95)	28530674
SERPINH1	intronic	11	75274150	75563105	rs590121	T/G		1.03(1.01,1.05)	0.000367	0.62	0		0.98(0.92,1.03)	0.422	0.42	0		*	-	*	T(1.05)	28530674
RP11-563P16.1	intergenic	11	103660567	103789839	rs974819	C/T		0.94(0.92,0.95)	3.32e-14	0.56	0		0.96(0.91,1.01)	0.0928	0.56	0		*	-	*	T(1.07)	26343387
ZPR1	downstream gene	11	116648917	116778201	rs964184	C/G		0.95(0.93,0.97)	2.04e-06	0.082	67		0.93(0.87,1.00)	0.0476	0.69	0		*	*	-	G(1.05)	26343387
ATP2B1	intergenic	12	90081188	89687411	rs7136259	C/T		0.99(0.98,1.01)	0.364	0.92	0		1.03(0.98,1.07)	0.26	0.15	51.6		*	-	*	T(1.04)	26343387
SH2B3	missense (Trp60Arg)	12	111884608	111446804	rs3184504	C/T		0.94(0.92,0.95)	7.09e-17	0.82	0		0.91(0.87,0.96)	0.000155	0.94	0		*	-	*	T(1.07)	26343387
C12orf43	upstream gene	12	121454313	121016510	rs2258287	A/C		1.05(1.03,1.07)	4.83e-09	0.65	0		1.04(0.99,1.10)	0.0919	0.16	50		*	-	*	A(1.05)	28530674
SCARB1	intronic	12	125307053	124822507	rs11057830	A/G		1.08(1.06,1.11)	7.63e-13	0.69	0		1.07(1.00,1.15)	0.0442	0.95	0		*	-	*	A(1.07)	28530674
FLT1	intronic	13	28973621	28399484	rs9319428	A/G		1.04(1.02,1.06)	8.01e-06	0.82	0		0.95(0.90,1.00)	0.041	0.4	0		*	-	*	A(1.04)	26343387
COL4A1	upstream gene	13	110960712	110308365	rs4773144	G/A		1.03(1.02,1.05)	1.02e-05	0.75	0		0.98(0.94,1.03)	0.481	0.2	39.1		*	-	*	G(1.05)	26343387
COL4A2	intronic	13	111049623	110397276	rs9515203	C/T		0.95(0.93,0.97)	8.03e-09	0.5	0		1.05(1.00,1.11)	0.0566	0.33	0		*	-	*	T(1.07)	26343387
HHIPL1	intronic	14	100133942	99667605	rs2895811	C/T		1.04(1.02,1.05)	5.01e-07	0.071	69.2		0.99(0.95,1.04)	0.813	0.98	0		*	-	*	C(1.04)	26343387
15q22	intergenic	15	65024204	64732005	rs6494488	A/G		1.03(1.01,1.05)	0.00792	0.71	0		1(0.93,1.08)	0.913	0.41	0		*	-	*	G(0.95)	28530674
MORF4L1	intergenic	15	79141784	78849442	rs7173743	C/T		0.94(0.93,0.96)	2.08e-15	0.51	0		0.97(0.92,1.01)	0.166	0.041	76.1		*	-	*	T(1.08)	26343387
FURIN	intronic	15	91416550	90873320	rs17514846	A/C		1.07(1.06,1.09)	1.42e-19	0.056	72.7		1.02(0.98,1.07)	0.336	0.075	68.6		*	-	*	A(1.05)	26343387
DHX38	synonymous	16	72130815	72096916	rs1050362	A/C		1.03(1.02,1.05)	5.69e-05	0.41	0		1(0.95,1.06)	0.918	0.21	36.1		*	-	*	A(1.04)	28530674
SMG6	intronic	17	2126504	2223210	rs216172	C/G		1.04(1.03,1.06)	1.98e-07	0.93	0		0.96(0.92,1.01)	0.133	0.24	28		*	-	*	C(1.05)	26343387
17p11	intergenic	17	17543722	17640408	rs12936587	A/G		0.96(0.95,0.98)	2.49e-06	0.28	13.3		0.96(0.92,1.01)	0.114	0.48	0		*	-	*	G(1.03)	26343387
GOSR2	3 prime UTR	17	45013271	46935905	rs17608766	C/T		1.04(1.02,1.06)	0.00024	0.18	44.1		0.91(0.85,0.98)	0.00724	0.61	0		*	-	*	C(1.07)	28530674
UBE2Z	intronic	17	46988597	48911235	rs46522	T/C		1.03(1.01,1.04)	0.000345	0.99	0		1.01(0.97,1.06)	0.496	0.46	0		*	-	*	T(1.04)	26343387
17q23	intergenic	17	62387091	64309731	rs1867624	T/C		1.03(1.01,1.04)	0.00133	0.96	0		0.97(0.92,1.01)	0.168	0.84	0		*	-	*	C(0.96)	28530674
ANGPTL4	missense (Glu40Lys)	19	8429323	8364439	rs116843064	A/G		0.83(0.78,0.87)	4.54e-12	0.47	0		0.73(0.61,0.87)	0.000418	0.1	62.5		*	*	-	A(0.86)	26934567
SMARCA4	intronic	19	11163601	11052925	rs1122608	T/G		0.96(0.95,0.98)	3.99e-05	0.89	0		0.91(0.86,0.96)	0.000729	0.93	0		*	*	-	G(1.08)	26343387
LDLR	splice region	19	11231203	11120527	rs72658867	A/G		0.83(0.78,0.89)	5.55e-09	0.013	83.8		0.84(0.70,1.02)	0.0763	0.2	37.9		*	*	-	A(0.76)	26327206
PVRL2	downstream gene	19	45395619	44892362	rs2075650	G/A		1.09(1.07,1.11)	1.43e-16	0.0035	88.3		1(0.95,1.06)	0.892	0.19	42.8		*	*	-	G(1.07)	26343387
APOC1	upstream gene	19	45415640	44912383	rs445925	A/G		0.9(0.88,0.93)	7.55e-15	0.42	0		0.96(0.89,1.04)	0.288	0.39	0		*	*	-	G(1.09)	26343387
PROCR	missense (Ser219Gly)	20	33764554	35176751	rs867186	G/A		0.96(0.94,0.99)	0.00219	0.37	0		0.98(0.90,1.06)	0.608	0.74	0		*	-	*	G(0.93)	28530674
AP000318.2	intergenic	21	35599128	34226827	rs9982601	T/C		1.1(1.07,1.12)	7.21e-17	0.52	0		1(0.94,1.07)	0.899	0.27	17.7		*	-	*	T(1.12)	26343387
Chr., chromosome. EA, effect allele. OR, odds ratio. Coronary artery disease meta-analysis includes 37,782 and 26,384 cases and 318,845 and 382,294 controls from Iceland and UK-Biobank, respectively. Aortic valve stenosis meta-analysis includes 2,457 and 1,844 cases and 349,342 and 406,814 controls from Iceland and UK-Biobank, respectively.
GRS, genetic risk score. GRS-all, includes all CAD variants except known AS variants. GRS-lip, variants with reported association with LDL-cholesterol (or non-HDL-cholesterol), or variants at the LPA locus. GRS-non-lip, includes the same variants as in GRS-all, but excluding variants with reported association with LDL-cholesterol (or non-HDL-cholesterol) or variants at the LPA locus. *(included) …
Variants in GRS-lip associate with non-HDL-cholesterol at P<1×10-8 in Iceland or are LPA locus variants (associating with Lp(a)-levels)
Allele(OR), the allele and the reported effect used for weighing in the GRS. PMID is the PubMED ID of the reported CAD variant
