# Supplementary material for: Genome-wide analysis yields new loci associating with aortic valve stenosis
Source: Nat Commun. 2018 Mar 7;9:987. doi: 10.1038/s41467-018-03252-6 (PMC5840367; doi:10.1038/s41467-018-03252-6)
Supplement: Supplementary file 8 — Supplementary Data 5 [file 41467_2018_3252_MOESM8_ESM.xlsx]

## Sheet: Sheet1
Supplementary Data 5. The effect of established coronary artery disease (CAD) variants on aortic valve stenosis (AS) in Iceland and UK-Biobank
					EA frequency			Iceland (2,457 cases/349,342 controls)			UK-Biobank (1,844 cases/406,814)			Iceland and UK-Biobank combined (4,301 cases/756,156)
SNP	Chr.	PosB37	PosB38	Effect allele/other	Iceland	UK-Biobank		OR	P		OR	P		OR	P	Phet	I2
rs10455872	6	161010118	160589086	G/A	0.06151	0.08062		1.4(1.23,1.59)	1.792e-07		1.54(1.38,1.71)	4.77e-15		1.48(1.36,1.60)	9.16e-21	0.26	20.8
rs2252641	2	145801461	145043894	C/T	0.42941	0.44677		1.18(1.11,1.26)	7.5297e-07		1.15(1.07,1.22)	4.47e-05		1.16(1.11,1.22)	1.74e-10	0.53	0
rs3798220	6	160961137	160540105	C/T	0.01802	0.01837		1.44(1.15,1.81)	0.0015659		1.65(1.34,2.03)	2.6e-06		1.55(1.33,1.81)	2.13e-08	0.4	0
rs3184504	12	111884608	111446804	C/T	0.62136	0.51795		0.92(0.86,0.98)	0.0096259		0.91(0.85,0.97)	0.00581		0.91(0.87,0.96)	0.000155	0.94	0
rs646776	1	109818530	109275908	T/C	0.79182	0.77758		1.1(1.02,1.20)	0.019139		1.12(1.03,1.21)	0.00649		1.11(1.05,1.18)	0.000339	0.82	0
rs116843064	19	8429323	8364439	A/G	0.02441	0.01936		0.63(0.50,0.81)	0.00024815		0.85(0.66,1.09)	0.194		0.73(0.61,0.87)	0.000418	0.1	62.5
rs1122608	19	11163601	11052925	T/G	0.213	0.25498		0.91(0.84,0.99)	0.02398		0.91(0.84,0.98)	0.0119		0.91(0.86,0.96)	0.000729	0.93	0
rs2954029	8	126490972	125478730	T/A	0.49041	0.46575		0.94(0.88,1.01)	0.072366		0.91(0.85,0.97)	0.00388		0.93(0.88,0.97)	0.000943	0.43	0
rs11206510	1	55496039	55030366	C/T	0.174	0.18847		0.88(0.81,0.96)	0.0056797		0.92(0.85,1.01)	0.0696		0.9(0.85,0.96)	0.00127	0.46	0
rs4845625	1	154422067	154449591	C/T	0.64076	0.57808		0.89(0.83,0.96)	0.0014034		0.97(0.91,1.04)	0.424		0.93(0.89,0.98)	0.00522	0.081	67.1
rs17608766	17	45013271	46935905	C/T	0.13389	0.14765		0.93(0.84,1.02)	0.1317		0.9(0.81,0.98)	0.0225		0.91(0.85,0.98)	0.00724	0.61	0
rs4977574	9	22098574	22098575	G/A	0.45181	0.48675		1.07(1.00,1.15)	0.038939		1.05(0.98,1.12)	0.174		1.06(1.01,1.11)	0.0155	0.61	0
rs9349379	6	12903957	12903725	G/A	0.40387	0.40503		0.86(0.80,0.92)	1.3883e-05		1.03(0.97,1.11)	0.346		0.94(0.90,0.99)	0.0178	0.00017	92.9
rs9319428	13	28973621	28399484	A/G	0.32722	0.29454		0.93(0.87,1.00)	0.040577		0.97(0.90,1.04)	0.408		0.95(0.90,1.00)	0.041	0.4	0
rs11057830	12	125307053	124822507	A/G	0.12264	0.13894		1.07(0.97,1.18)	0.18151		1.07(0.98,1.18)	0.132		1.07(1.00,1.15)	0.0442	0.95	0
rs12801636	11	65391317	65623846	A/G	0.24799	0.22419		0.96(0.89,1.03)	0.25902		0.93(0.86,1.01)	0.0868		0.94(0.89,1.00)	0.0455	0.65	0
rs964184	11	116648917	116778201	C/G	0.87706	0.86772		0.92(0.83,1.01)	0.094981		0.95(0.86,1.04)	0.255		0.93(0.87,1.00)	0.0476	0.69	0
rs6544713	2	44073881	43846742	C/T	0.72123	0.67656		0.99(0.92,1.06)	0.70775		0.92(0.86,0.99)	0.0224		0.95(0.91,1.00)	0.0551	0.2	40.3
rs9515203	13	111049623	110397276	C/T	0.27369	0.26399		1.02(0.95,1.10)	0.51593		1.08(1.00,1.16)	0.0416		1.05(1.00,1.11)	0.0566	0.33	0
rs12190287	6	134214525	133893387	G/C	0.35126	0.37383		1.08(1.01,1.15)	0.032929		1.02(0.95,1.09)	0.593		1.05(1.00,1.10)	0.0599	0.25	22.8
rs1412444	10	91002927	89243170	T/C	0.36508	0.33757		1.06(0.99,1.13)	0.11601		1.04(0.97,1.11)	0.293		1.05(1.00,1.10)	0.0633	0.72	0
rs3217992	9	22003223	22003224	T/C	0.35047	0.36511		1.06(0.99,1.13)	0.12318		1.04(0.97,1.11)	0.288		1.05(1.00,1.10)	0.066	0.72	0
rs12413409	10	104719096	102959339	A/G	0.07664	0.07636		0.89(0.78,1.01)	0.063483		0.95(0.84,1.08)	0.464		0.92(0.84,1.01)	0.0676	0.42	0
rs72658867	19	11231203	11120527	A/G	0.02183	0.01229		0.77(0.60,0.97)	0.029538		0.98(0.73,1.32)	0.9		0.84(0.70,1.02)	0.0763	0.2	37.9
rs1892094	1	169094459	169125221	T/C	0.49733	0.52806		0.94(0.88,1.00)	0.063623		0.98(0.92,1.05)	0.527		0.96(0.92,1.00)	0.0782	0.39	0
rs2258287	12	121454313	121016510	A/C	0.31126	0.31367		1.08(1.01,1.16)	0.028352		1.01(0.94,1.08)	0.851		1.04(0.99,1.10)	0.0919	0.16	50
rs974819	11	103660567	103789839	C/T	0.72195	0.71086		0.97(0.90,1.05)	0.44492		0.94(0.88,1.01)	0.108		0.96(0.91,1.01)	0.0928	0.56	0
rs501120	10	44753867	44258419	C/T	0.11241	0.12867		1.08(0.98,1.20)	0.13829		1.05(0.95,1.15)	0.367		1.06(0.99,1.14)	0.0939	0.65	0
rs4252120	6	161143608	160722576	C/T	0.26972	0.29205		1.01(0.94,1.09)	0.81472		0.91(0.85,0.98)	0.0112		0.96(0.91,1.01)	0.0986	0.052	73.4
rs2047009	10	44539913	44044465	G/T	0.53148	0.52111		0.98(0.91,1.04)	0.46274		0.95(0.89,1.01)	0.112		0.96(0.92,1.01)	0.101	0.54	0
rs12936587	17	17543722	17640408	A/G	0.41596	0.4741		0.95(0.89,1.01)	0.10621		0.98(0.92,1.05)	0.535		0.96(0.92,1.01)	0.114	0.48	0
rs216172	17	2126504	2223210	C/G	0.38097	0.35154		0.99(0.93,1.06)	0.82041		0.94(0.87,1.00)	0.0579		0.96(0.92,1.01)	0.133	0.24	28
rs11556924	7	129663496	130023656	T/C	0.3403	0.38976		0.95(0.88,1.02)	0.12685		0.98(0.92,1.05)	0.618		0.96(0.92,1.01)	0.156	0.45	0
rs264	8	19813180	19955669	A/G	0.15366	0.14025		0.95(0.87,1.05)	0.32301		0.95(0.87,1.05)	0.312		0.95(0.89,1.02)	0.158	0.98	0
rs7173743	15	79141784	78849442	C/T	0.43359	0.45908		0.92(0.86,0.98)	0.015185		1.02(0.95,1.09)	0.646		0.97(0.92,1.01)	0.166	0.041	76.1
rs1867624	17	62387091	64309731	T/C	0.60372	0.61516		0.96(0.90,1.03)	0.26473		0.97(0.91,1.04)	0.403		0.97(0.92,1.01)	0.168	0.84	0
rs6903956	6	11774583	11774350	G/A	0.647	0.61617		0.96(0.90,1.03)	0.22542		0.98(0.92,1.04)	0.508		0.97(0.92,1.02)	0.185	0.69	0
rs1878406	4	148393664	147472512	T/C	0.14613	0.14042		1.03(0.94,1.12)	0.58243		1.06(0.97,1.17)	0.208		1.04(0.98,1.11)	0.202	0.61	0
rs2023938	7	19036775	18997152	C/T	0.10097	0.09873		1.13(1.02,1.26)	0.021534		0.96(0.86,1.07)	0.484		1.05(0.97,1.13)	0.237	0.036	77.1
rs273909	5	131667353	132331660	G/A	0.14341	0.11819		1.11(1.02,1.22)	0.019234		0.95(0.86,1.06)	0.366		1.04(0.97,1.11)	0.25	0.026	79.9
rs7136259	12	90081188	89687411	C/T	0.56068	0.58247		0.99(0.93,1.06)	0.87466		1.06(1.00,1.14)	0.0689		1.03(0.98,1.07)	0.26	0.15	51.6
rs515135	2	21286057	21063185	C/T	0.85804	0.82113		1.05(0.95,1.16)	0.31897		1.02(0.94,1.12)	0.574		1.04(0.97,1.10)	0.278	0.71	0
rs445925	19	45415640	44912383	A/G	0.08687	0.10935		0.92(0.82,1.04)	0.17725		0.99(0.89,1.10)	0.823		0.96(0.89,1.04)	0.288	0.39	0
rs17464857	1	222762709	222589367	G/T	0.14302	0.15454		0.97(0.89,1.07)	0.58839		0.96(0.88,1.05)	0.387		0.97(0.91,1.03)	0.318	0.83	0
rs2505083	10	30335122	30046193	C/T	0.39946	0.43091		1(0.93,1.08)	0.93577		1.04(0.98,1.11)	0.216		1.02(0.98,1.08)	0.332	0.44	0
rs17514846	15	91416550	90873320	A/C	0.45526	0.47049		0.98(0.92,1.05)	0.56711		1.07(1.00,1.14)	0.0519		1.02(0.98,1.07)	0.336	0.075	68.6
rs10947789	6	39174922	39207146	C/T	0.22284	0.23714		1.07(0.99,1.15)	0.10318		0.99(0.91,1.07)	0.783		1.03(0.97,1.08)	0.341	0.18	45.3
rs6700559	1	200646073	200676945	T/C	0.45309	0.47198		1.01(0.95,1.08)	0.72384		0.95(0.89,1.01)	0.11		0.98(0.93,1.03)	0.376	0.17	47.3
rs10953541	7	107244545	107604100	T/C	0.24087	0.25198		0.97(0.90,1.05)	0.41815		0.98(0.91,1.06)	0.691		0.98(0.93,1.03)	0.394	0.77	0
rs590121	11	75274150	75563105	T/G	0.26948	0.28663		1(0.92,1.09)	0.92719		0.96(0.89,1.03)	0.257		0.98(0.92,1.03)	0.422	0.42	0
rs2820315	1	201872264	201903136	T/C	0.325	0.31933		0.97(0.90,1.04)	0.39234		1.07(1.00,1.15)	0.0474		1.02(0.97,1.07)	0.425	0.045	75.2
rs579459	9	136154168	133278724	C/T	0.15318	0.20835		1.08(0.98,1.18)	0.11711		0.99(0.91,1.07)	0.746		1.02(0.96,1.09)	0.426	0.16	48.1
rs7692387	4	156635309	155714157	A/G	0.18997	0.18546		1.03(0.95,1.12)	0.49961		0.93(0.85,1.01)	0.08		0.98(0.92,1.04)	0.463	0.084	66.5
rs4773144	13	110960712	110308365	G/A	0.42617	0.4334		0.95(0.89,1.02)	0.15933		1.01(0.95,1.09)	0.691		0.98(0.94,1.03)	0.481	0.2	39.1
rs1561198	2	85809989	85582866	T/C	0.44974	0.46309		0.98(0.92,1.05)	0.62185		1.05(0.99,1.12)	0.131		1.02(0.97,1.07)	0.483	0.15	50.8
rs46522	17	46988597	48911235	T/C	0.53828	0.53026		1(0.94,1.06)	0.97259		1.03(0.97,1.10)	0.318		1.01(0.97,1.06)	0.496	0.46	0
rs17465637	1	222823529	222650187	C/A	0.68817	0.71545		0.98(0.91,1.05)	0.55227		0.99(0.93,1.06)	0.863		0.99(0.94,1.04)	0.588	0.76	0
rs17114036	1	56962821	56497149	G/A	0.07673	0.09273		0.96(0.84,1.08)	0.47605		1(0.90,1.10)	0.952		0.98(0.90,1.06)	0.598	0.63	0
rs867186	20	33764554	35176751	G/A	0.09257	0.08758		0.99(0.89,1.11)	0.8878		0.96(0.86,1.08)	0.551		0.98(0.90,1.06)	0.608	0.74	0
rs246600	5	142516897	143137332	T/C	0.50352	0.47174		1(0.93,1.08)	0.91346		1.02(0.96,1.09)	0.555		1.01(0.96,1.06)	0.61	0.75	0
rs6725887	2	203745885	202881162	C/T	0.11534	0.12814		1.03(0.93,1.14)	0.60219		1.01(0.91,1.11)	0.907		1.02(0.95,1.09)	0.655	0.77	0
rs17609940	6	35034800	35067023	C/G	0.26672	0.22124		0.98(0.91,1.05)	0.57174		1(0.90,1.11)	0.97		0.99(0.94,1.04)	0.7	0.68	0
rs3918226	7	150690176	150993088	T/C	0.08867	0.08143		1.08(0.97,1.21)	0.16807		0.94(0.83,1.06)	0.303		1.01(0.93,1.10)	0.747	0.091	65
rs16986953	2	19942473	19742712	A/G	0.05717	0.06813		1(0.87,1.15)	0.97802		0.97(0.85,1.11)	0.67		0.99(0.90,1.08)	0.769	0.76	0
rs2895811	14	100133942	99667605	C/T	0.45396	0.42075		0.99(0.93,1.06)	0.87466		0.99(0.93,1.06)	0.859		0.99(0.95,1.04)	0.813	0.98	0
rs2571445	2	218683154	217818431	G/A	0.63019	0.60452		0.97(0.90,1.03)	0.32186		1.04(0.98,1.12)	0.217		1(0.95,1.06)	0.851	0.12	59.5
rs2075650	19	45395619	44892362	G/A	0.17182	0.14663		0.96(0.88,1.05)	0.4087		1.05(0.96,1.15)	0.298		1(0.95,1.06)	0.892	0.19	42.8
rs9982601	21	35599128	34226827	T/C	0.12959	0.13027		1.04(0.95,1.15)	0.38664		0.97(0.88,1.07)	0.488		1(0.94,1.07)	0.899	0.27	17.7
rs9818870	3	138122122	138403280	T/C	0.15447	0.1573		0.96(0.88,1.06)	0.42883		1.04(0.95,1.14)	0.351		1(0.94,1.08)	0.911	0.22	32.6
rs6494488	15	65024204	64732005	A/G	0.84136	0.85834		0.98(0.89,1.07)	0.62397		1.03(0.94,1.13)	0.496		1(0.93,1.08)	0.913	0.41	0
rs1050362	16	72130815	72096916	A/C	0.33055	0.3473		1.03(0.97,1.11)	0.33539		0.97(0.91,1.04)	0.421		1(0.95,1.06)	0.918	0.21	36.1
rs10237377	7	139757136	140057336	T/G	0.3593	0.33616		1(0.94,1.07)	0.95142		1(0.93,1.07)	0.912		1(0.94,1.07)	0.976	0.9	0
rs11203042	10	90989109	89229352	C/T	0.48905	0.55286		0.97(0.90,1.03)	0.301		1.03(0.97,1.11)	0.311		1(1.00,1.00)	0.984	0.15	52.3
Chr., chromosome. EA, effect allele. OR, odds ratio.
