# Supplementary material for: Genome-wide analysis yields new loci associating with aortic valve stenosis
Source: Nat Commun. 2018 Mar 7;9:987. doi: 10.1038/s41467-018-03252-6 (PMC5840367; doi:10.1038/s41467-018-03252-6)
Supplement: Supplementary file 9 — Supplementary Data 6 [file 41467_2018_3252_MOESM9_ESM.xlsx]

## Sheet: Sheet1
Supplementary Data 6. The association of CAD genetic risk score with aortic valve stenosis
		Iceland			UK-Biobank			Combined
		Cases/controls	β	P	Cases/controls	β	P	β (95% CI)	P	Phet
CAD-GRS-All	CAD	17,488/124,620	0.765	5.2×10-153	26,384/382,294	0.756	< 10-300	0.76 (0.73,0.79)	< 10-300	0.84
.	AS	1,591/140,517	0.291	0.00027	1,844/406,814	0.278	7.2×10-6	0.28 (0.19,0.38)	7.5×10-9	0.9
.	ASadjCAD	1,591/140,517	0.033	0.62	1,844/406,814	-0.047	0.45	-0.010 (-0.10,0.08)	0.83	0.38
.	AS CAD only	1,104/16,384	0.053	0.53	1,016/25,368	-0.112	0.18	-0.03 (-0.15,0.09)	0.61	0.16
.	AS no CAD	487/124,133	-0.046	0.7	828/318,446	0.025	0.79	-0.02 (-0.15,0.14)	0.98	0.64
CAD-GRS-lip	CAD	17,488/124,620	0.891	1.4×10-36	26.384/382,294	0.922	7.8×10-99	0.91 (0.84-0.99)	1.4×10-134	0.77
.	AS	1,591/140,517	1.051	2.3×10-9	1,844/406,814	0.993	3.8×10-11	1.02 (0.79-1.24)	5.1×10-19	0.8
.	ASadjCAD	1,591/140,517	0.772	1.5×10-5	1,844/406,814	0.599	6.6×10-5	0.67 (0.45,0.90)	5.1×10-9	0.46
.	AS CAD only	1,104/16,384	0.911	1.6×10-5	1,016/25,368	0.538	0.007	0.71 (0.43,0.10)	8.5×10-7	0.2
.	AS no CAD	487/124,133	0.4	0.19	828/318,446	0.656	0.0039	0.56 (0.21,0.92)	0.0019	0.5
CAD-GRS-non-lip	CAD	17,488/124,620	0.734	6.3×10-120	26,384/382,294	0.721	4.3×10-293	0.73 (0.69-0.76)	< 10-300	0.79
.	AS	1,591/140,517	0.14	0.074	1,844/406,814	0.135	0.0476	0.14 (0.04-0.24)	0.0076	0.96
.	ASadjCAD	1,591/140,517	-0.113	0.15	1,844/406,814	-0.179	0.0088	-0.15 (-0.25,-0.05)	0.0036	0.53
.	AS CAD only	1,104/16,384	-0.115	0.22	1,016/25,368	-0.25	0.0068	-0.18 (-0.31,-0.06)	0.0053	0.31
.	AS no CAD	487/124,133	-0.136	0.32	828/318,446	-0.1	0.32	-0.11 (-0.27,0.05)	0.16	0.83
GRS, Genetic Risk Score. CAD, coronary artery disease. AS, aortic valve stenosis. CAD-GRS-All (based on 71 reported CAD variants). CAD-GRS-lip (based on 14 CAD variants with reported association with LDL-cholesterol (or non-HDL-cholesterol), or variants at the LPA locus. GRS-non-lip (based on 57 CAD variants, the same as in CAD-GRS-All, but excluding variants in CAD-GRS-lip). The effects of the G…
