# Supplementary material for: Genome-wide analysis yields new loci associating with aortic valve stenosis
Source: Nat Commun. 2018 Mar 7;9:987. doi: 10.1038/s41467-018-03252-6 (PMC5840367; doi:10.1038/s41467-018-03252-6)
Supplement: Supplementary file 10 — Supplementary Data 7 [file 41467_2018_3252_MOESM10_ESM.xlsx]

## Sheet: Sheet1
Supplementary Data 7. Association of reported aortic root size variants on aortic valve stenosis
										Aortic root size *			Aortic valve stenosis			Aortic valve stenosis			Aortic valve stenosis
							EA frequency			Iceland (N=19,513)			Iceland (N=2,457/349,342)			UK-Biobank (N=1,844/406,814)			Meta-analysis (N=4,301/756,156)
close genes	PMID	CHR	PosB37	PosB38	rs-ID	Effect allele/other	Iceland	UK-Biobank		β (95% CI)	P		OR (95% CI)	P		OR (95% CI)	P		OR (95% CI)	P	Phet	I2
HMGA2	19584346	12	66394664	66000884	rs4026608	T/C	0.60515	0.61182		0.08(0.06,0.10)	1.4961e-11		0.96(0.90,1.03)	0.26202		0.99(0.92,1.06)	0.696		0.97(0.93,1.02)	0.286	0.6	0
GOSR2	19584346	17	45013271	46935905	rs17608766	C/T	0.13389	0.14765		0.09(0.06,0.12)	3.3868e-08		0.93(0.84,1.02)	0.1317		0.9(0.81,0.98)	0.0225		0.91(0.85,0.98)	0.00724	0.61	0
PDE3A	19584346	12	20230639	20077705	rs10770612	G/A	0.21711	0.2003		0.07(0.05,0.10)	4.5197e-08		0.93(0.86,1.01)	0.067794		0.9(0.83,0.98)	0.0182		0.92(0.87,0.97)	0.00315	0.66	0
DLEU1,ST13P4	28394258	13	50841444	50267308	rs806322	A/G	0.62757	0.60707		-0.06(-0.09,-0.04)	1.0313e-07		1.04(0.97,1.11)	0.26308		1.03(0.96,1.10)	0.425		1.03(0.99,1.09)	0.176	0.81	0
HSD52/FGGY	28394258	1	59685919	59220247	rs11207426	A/G	0.3664	0.37481		0.05(0.03,0.07)	4.0404e-05		0.95(0.89,1.02)	0.17035		0.92(0.86,0.98)	0.0147		0.94(0.89,0.98)	0.00704	0.45	0
CFDP1	28394258	16	75393352	75359454	rs17696696	G/T	0.5927	0.59563		-0.04(-0.06,-0.02)	0.00060166		1.11(1.04,1.19)	0.0027		1.13(1.06,1.21)	0.000295		1.12(1.07,1.18)	2.86e-06	0.67	0
SMG6	19584346	17	2143460	2240166	rs10852932	T/G	0.38614	0.35243		0.04(0.01,0.06)	0.0018015		1.02(0.95,1.09)	0.58812		0.96(0.89,1.02)	0.202		0.99(0.94,1.04)	0.609	0.2	39.7
PRDM6	19584346	5	122531347	123195653	rs17470137	A/G	0.29801	0.28183		0.04(0.01,0.06)	0.0030562		0.91(0.85,0.98)	0.010171		0.99(0.92,1.07)	0.844		0.95(0.90,1.00)	0.0501	0.094	64.4
ANO1 (TMEM16A)	28394258	11	70027913	70181807	rs7127129	G/A	0.42619	0.4013		-0.03(-0.05,-0.01)	0.0128		0.96(0.89,1.02)	0.18933		1.07(1.00,1.15)	0.0394		1.01(0.97,1.06)	0.592	0.017	82.4
USP3	28394258	15	63886593	63594394	rs2649	T/C	0.14805	0.12403		-0.02(-0.05,0.01)	0.15579		1.02(0.93,1.12)	0.726		1.05(0.95,1.16)	0.303		1.03(0.97,1.11)	0.334	0.62	0
LOXL1	19584346	15	74229065	73936724	rs893817	A/G	0.63444	0.63555		-0.02(-0.04,0.01)	0.15839		1.01(0.95,1.09)	0.66942		0.98(0.92,1.05)	0.588		1(0.95,1.05)	0.934	0.49	0
PMID, pubmed ID for the reported aortic root size variants. CHR, chromosome. Positions are given in NCBI build 37 (PosB37) and 38 (PosB38). EA, effect allele. AS meta-analysis is the joint analysis of the AS datasets from Iceland and UK-Biobank
* The direction of effects in the Icelandic aortic root size data-set is consistent with the reported effect direction for all variants. N=number of cases/number of controls
